# Supplementary material for: Multifunctional Electrospun Materials from Poly(Vinyl Alcohol)/Chitosan and Polylactide Incorporating Rosmarinic Acid and Lidocaine with Antioxidant and Antimicrobial Properties
Source: Polymers (Basel). 2025 Sep 30;17(19):2657. doi: 10.3390/polym17192657 (PMC12526612; doi:10.3390/polym17192657)
Supplement: Supplementary file 1 [file polymers-17-02657-s001.zip]

Archive with 1 entries (1 files):
- polymers-3884797-supplementary.pdf
